# Supplementary material for: Surfactants Enhanced Heavy Oil–Solid Separation from Carbonate Asphalt Rocks-Experiment and Molecular Dynamic Simulation
Source: Nanomaterials (Basel). 2021 Jul 14;11(7):1835. doi: 10.3390/nano11071835 (PMC8308391; doi:10.3390/nano11071835)
Supplement: Supplementary file 1 [file nanomaterials-11-01835-s001.zip]

Archive with 1 entries (1 files):
- nanomaterials-1288208-supplementary.pdf
